# Supplementary material for: Alteration of POLDIP3 Splicing Associated with Loss of Function of TDP-43 in Tissues Affected with ALS
Source: PLoS One. 2012 Aug 10;7(8):e43120. doi: 10.1371/journal.pone.0043120 (PMC3416794; doi:10.1371/journal.pone.0043120)
Supplement: Table S1 — Clinical and RNA data for samples in this study. The detailed data for each sample of human material used in this study is shown. Circle indicates the usage for the experients labeled on the top of column. No individual with ALS has a mutation in the TARDBP gene. PMI: Post Morten Interval, RIN: RNA Integrity Number. (XLS) [file pone.0043120.s005.xls]

## Sheet: Sheet1
Table S1 Clinical and RNA data for samples in this study.
	ID	disease	age	sex	PMI	thalamus		motor cortex		spinal cord		microdissection
						qRT-PCR	RIN	qRT-PCR	RIN	qRT-PCR	RIN
	ALS-1	ALS	83	M	2.5	○	7.5	○	8.7	○	9.6	-
	ALS-2	ALS	63	M	3	○	7.1	○	7.7	○	8.3	-
	ALS-3	ALS	61	F	4	○	7.9	○	8	○	9.4	-
	ALS-4	ALS	83	F	2	○	7.8	○	8.8	○	8.5	○
	ALS-5	ALS	76	M	1.5	○	7.8	○	7.7	○	8.5	○
	ALS-6	ALS	63	M	3	○	7.8	○	6.2	○	8.2	-
	ALS-7	ALS	61	M	4	-	-	-	-	○	7.6	-
	ALS-8	ALS	72	M	2	-	-	-	-	-	-	○
	ALS-9	ALS	58	M	2	-	-	-	-	-	-	○
	cont-1	ATL	55	F	4	○	7.2	○	7.4	○	8.4	-
	cont-2	hemophagocytosis	67	M	1	○	7	○	7.6	-	-	-
	cont-3	GI bleeding	76	M	3.5	○	8.1	○	7.2	○	6.9	-
	cont-4	Myasthenia gravis	82	F	4.5	○	8.3	○	7.7	○	8.2	○
	cont-5	Cushing synddrome	75	F	15	○	7.9	○	7.4	○	7.3	-
	cont-6	renal failure	64	M	2	-	-	-	-	○	8.8	-
	cont-7	abdominal hemorrhage	80	M	-	-	-	-	-	○	8.5	-
	cont-8	Aortic aneurysm	70	F	2	-	-	-	-	-	-	○
	cont-9	Alzheimer's disease	89	F	-	-	-	-	-	-	-	○
	cont-10	Alzheimer's disease	87	M	4	-	-	-	-	-	-	○
	The detailed data for each human material used in this study is shown. Circle indicates the usage for the experients labeled on the top of column.
	Each ALS individual has no mutation on TARDBP gene.
	PMI : Post Morten Interval
	RIN : RNA Integrity Number
